# Supplementary material for: Rapid Concentration of Ga-68 and Proof-of-Concept Microscale Labeling of [68Ga]Ga-PSMA-11 in a Droplet Reactor
Source: Molecules. 2024 Sep 26;29(19):4572. doi: 10.3390/molecules29194572 (PMC11477945; doi:10.3390/molecules29194572)
Supplement: Supplementary file 1 [file molecules-29-04572-s001.zip]

Archive with 1 entries (1 files):
- molecules-3208209-supplementary.pdf
